# Supplementary material for: Differential Roles of Three α-Crystallin Domain-Containing sHsps of Beauveria bassiana in Asexual Development, Multiple Stress Tolerance and Virulence
Source: Int J Mol Sci. 2022 Jun 16;23(12):6717. doi: 10.3390/ijms23126717 (PMC9224193; doi:10.3390/ijms23126717)
Supplement: Supplementary file 1 [file ijms-23-06717-s001.zip]

Archive with 1 entries (1 files):
- ijms-1724210-supplementary.pdf
